# Supplementary material for: Rosin Derivatives as a Platform for the Antiviral Drug Design
Source: Molecules. 2021 Jun 23;26(13):3836. doi: 10.3390/molecules26133836 (PMC8270270; doi:10.3390/molecules26133836)
Supplement: Supplementary file 1 [file molecules-26-03836-s001.zip]

Archive with 1 entries (1 files):
- molecules-1262091-supplementary.pdf
